# Supplementary material for: Benchmarking next- versus third-generation sequencing in metagenomics: performance metrics and diagnostic efficacy
Source: Microbiol Spectr. 2026 Jun 3;14(7):e03993-25. doi: 10.1128/spectrum.03993-25 (PMC13339908; doi:10.1128/spectrum.03993-25)
Supplement: Table S5 — Pathogen detection in BALF samples using different diagnostic methods. [file spectrum.03993-25-s0002.xlsx]

## Sheet: Sheet1
Supplemental Table 5. Pathogen Detection in BALF Samples Using Different Diagnostic Methods
Sample ID						NGS													TGS
	Culture	Microbial type [Culture]	qPCR/Xpert	Conventional microbiological tests (CMT)	Microbial type [CMT]	Report	Number of reads	RP20M	Microbial type [NGS]	NGS vs Culture	NGS vs CMT	NGS vs CRS	NGS vs Culture [Bacteria]	NGS vs CMT [Bacteria]	NGS vs CRS [Bacteria]	NGS vs Culture [Fungi]	NGS vs CMT [Fungi]	NGS vs CRS [Fungi]	Report	Number of reads	RP10K	Microbial type [HD-ONT]	TGS vs Culture	TGS vs CMT	TGS vs CRS	TGS vs Culture [Bacteria]	TGS vs CMT [Bacteria]	TGS vs CRS [Bacteria]	TGS vs Culture [Fungi]	TGS vs CMT [Fungi]	TGS vs CRS [Fungi]	Composite reference standards（CRS）	Microbial type [CRS]	Multi-microbial samples	Missed by culture	Missed by NGS	Missed by TGS
S1	Not applicable		Mycobacterium tuberculosis complex	Mycobacterium tuberculosis complex	Bacteria	Mycobacterium tuberculosis complex	20	14	Bacteria	/	TP	TP	/	TP	TP	/	/	/	Mycobacterium tuberculosis complex	90655	1518	Bacteria	/	TP	TP	/	TP	TP	/	/	/	Mycobacterium tuberculosis complex	Bacteria	Yes	All	0	0
	Negative		Aspergillus niger	Aspergillus niger	Fungi					TN	FN	FN	/	/	/	TN	FN	FN	Aspergillus niger	72	1	Fungi	FP	TP	TP	/	/	/	FP	TP	TP	Aspergillus niger	Fungi
										/	/	/	/	TN	TN	/	/	/					/	TN	TN	/	TN	TN	/	TN	TN
S2	Not applicable		Pnuemocystis jirovecii	Pnuemocystis jirovecii	Fungi	Pnuemocystis jirovecii	701	1121	Fungi	/	TP	TP	/	/	/	/	TP	TP					/	FN	FN	/	/	/	/	FN	FN	Pnuemocystis jirovecii	Fungi
	Negative		Negative	Negative						TN	TN	TN	TN	TN	TN	/	TN	TN	Staphylococcus aureus	960	26	Bacteria	FP	FP	FP	FP	FP	FP	/	/	/
S3	Staphylococcus aureus	Bacteria	Not determined	Staphylococcus aureus	Bacteria	Staphylococcus aureus	75	71	Bacteria	TP	TP	TP	TP	TP	TP	/	/	/	Staphylococcus aureus	26053	598	Bacteria	TP	TP	TP	TP	TP	TP	/	/	/	Staphylococcus aureus	Bacteria
										TN	TN	TN	TN	TN	TN	TN	TN	TN					TN	TN	TN	TN	TN	TN	TN	TN	TN
S4	Staphylococcus aureus	Bacteria	Not determined	Staphylococcus aureus	Bacteria	Staphylococcus aureus	3316	2183	Bacteria	TP	TP	TP	TP	TP	TP	/	/	/	Staphylococcus aureus	2778	71	Bacteria	TP	TP	TP	TP	TP	TP	/	/	/	Staphylococcus aureus	Bacteria	Yes	0	0	0
	Candida albicans	Fungi	Not determined	Candida albicans	Fungi	Candida albicans	6	4	Fungi	TP	TP	TP	/	/	/	TP	TP	TP	Candida albicans	94	2	Fungi	TP	TP	TP	/	/	/	TP	TP	TP	Candida albicans	Fungi
										TN	TN	TN	TN	TN	TN	TN	TN	TN					TN	TN	TN	TN	TN	TN	TN	TN	TN
S5	Not applicable		Not applicable	Not applicable		Chlamydia psittaci	287	266	Chlamydia	/	/	TP	/	/	/	/	/	/	Chlamydia psittaci	4282	97	Chlamydia	/	/	TP	/	/	/	/	/	/	Chlamydia psittaci	Chlamydia
	Negative		Negative	Negative						TN	TN	TN	TN	TN	TN	TN	TN	TN	Staphylococcus aureus	4949	113	Bacteria	FP	FP	FP	FP	FP	FP	TN	TN	TN
S6	Mycoplasma	Mycoplasma	Not determined	Mycoplasma	Mycoplsma	Mycoplasma pneumoniae	6385	2260	Mycoplasma	TP	TP	TP	/	/	/	/	/	/	Mycoplasma pneumoniae	810	24	Mycoplasma	TP	TP	TP	/	/	/	/	/	/	Mycoplasma pneumoniae	Mycoplasma
										TN	TN	TN	TN	TN	TN	TN	TN	TN					TN	TN	TN	TN	TN	TN	TN	TN	TN
S7	Negative		Not determined	Negative		Negative				TN	TN	TN	TN	TN	TN	TN	TN	TN	Negative				TN	TN	TN	TN	TN	TN	TN	TN	TN	Negative
S8	Negative		Klebsiella pneumoniae	Klebsiella pneumoniae	Bacteria	Klebsiella pneumoniae	20	14	Bacteria	FP	TP	TP	FP	TP	TP	/	/	/	Negative				TN	FN	FN	TN	FN	FN	TN	/	/	Klebsiella pneumoniae	Bacteria
	Not applicable		Negative	Negative		Pnuemocystis jirovecii	4	3	Fungi	/	FP	FP	/	TN	TN	/	FP	FP					/	/	/	/	/	/	/	TN	TN
S9	Negative		Klebsiella pneumoniae	Klebsiella pneumoniae	Bacteria	Klebsiella pneumoniae	5699	5307	Bacteria	FP	TP	TP	FP	TP	TP	/	/	/	Klebsiella pneumoniae	38551	880	Bacteria	FP	TP	TP	FP	TP	TP	/	/	/	Klebsiella pneumoniae	Bacteria	Yes	1	0	0
	Fungi	Fungi	Not determined	Fungi	Fungi	Candida tropicalis	89755	83567	Fungi	TP	TP	TP	/	/	/	TP	TP	TP	Candida tropicalis	258163	5895	Fungi	TP	TP	TP	/	/	/	TP	TP	TP	Candida tropicalis	Fungi
										/	TN	TN	/	TN	TN	TN	TN	TN					/	TN	TN	/	TN	TN	TN	TN	TN
S10	Negative		Streptococcus pneumoniae	Streptococcus pneumoniae	Bacteria	Streptococcus pneumoniae	155497	47887	Bacteria	FP	TP	TP	FP	TP	TP	/	/	/	Streptococcus pneumoniae	3588	133	Bacteria	FP	TP	TP	FP	TP	TP	/	/	/	Streptococcus pneumoniae	Bacteria
										/	TN	TN	/	TN	TN	TN	TN	TN					/	TN	TN	/	TN	TN	TN	TN	TN
S11	Negative		Not determined	Negative		Negative				TN	TN	TN	TN	TN	TN	TN	TN	TN	Negative				TN	TN	TN	TN	TN	TN	TN	TN	TN	Negative
S12	Negative		Negative	Negative		Negative				TN	TN	TN	TN	TN	TN	TN	TN	TN	Staphylococcus aureus	203	4	Bacteria	FP	FP	FP	FP	FP	FP	TN	TN	TN	Negative
S13	Negative		Streptococcus pneumoniae	Streptococcus pneumoniae	Bacteria	Streptococcus pneumoniae	22	23	Bacteria	FP	TP	TP	FP	TP	TP	/	/	/	Streptococcus pneumoniae	2441	49	Bacteria	FP	TP	TP	FP	TP	TP	/	/	/	Streptococcus pneumoniae	Bacteria
										/	TN	TN	/	TN	TN	TN	TN	TN					/	TN	TN	/	TN	TN	TN	TN	TN
S14	Negative		Not determined	Negative		Negative				TN	TN	TN	TN	TN	TN	TN	TN	TN	Negative				TN	TN	TN	TN	TN	TN	TN	TN	TN	Negative
S15	Negative		Streptococcus pneumoniae	Streptococcus pneumoniae	Bacteria	Streptococcus pneumoniae	5	5	Bacteria	FP	TP	TP	FP	TP	TP	/	/	/	Streptococcus pneumoniae	7321	190	Bacteria	FP	TP	TP	FP	TP	TP	/	/	/	Streptococcus pneumoniae	Bacteria	Yes	All	0	0
	Not applicable		Not applicable	Not applicable		Mycobacterium avium complex	334	279	Bacteria	/	/	TP	/	/	TP	/	/	/	Mycobacterium avium complex	308	8	Bacteria	/	/	TP	/	/	TP	/	/	/	Mycobacterium avium complex	Bacteria
										/	TN	TN	/	/	TN	TN	TN	TN					/	TN	TN	/	/	TN	TN	TN	TN
S16	Negative		Staphylococcus aureus	Staphylococcus aureus	Bacteria	Negative				TN	FN	FN	TN	FN	FN	TN	/	/	Staphylococcus aureus	79	3	Bacteria	FP	TP	TP	FP	TP	TP	/	/	/	Staphylococcus aureus	Bacteria
										/	/	/	/	/	TN	/	TN	TN					/	TN	TN	/	TN	TN	TN	TN	TN
S17	Negative		Streptococcus pneumoniae	Streptococcus pneumoniae	Bacteria	Streptococcus pneumoniae	162	127	Bacteria	FP	TP	TP	FP	TP	TP	/	/	/	Streptococcus pneumoniae	3014	129	Bacteria	FP	TP	TP	FP	TP	TP	/	/	/	Streptococcus pneumoniae	Bacteria
										/	TN	TN	/	TN	TN	TN	TN	TN					/	TN	TN	/	TN	TN	TN	TN	TN
S18	Negative		Not determined	Negative		Negative				TN	TN	TN	TN	TN	TN	TN	TN	TN	Negative				TN	TN	TN	TN	TN	TN	TN	TN	TN	Negative
S19	Negative		Streptococcus pneumoniae	Streptococcus pneumoniae	Bacteria	Streptococcus pneumoniae	19	25	Bacteria	FP	TP	TP	FP	TP	TP	/	/	/	Streptococcus pneumoniae	1025	47	Bacteria	FP	TP	TP	FP	TP	TP	/	/	/	Streptococcus pneumoniae	Bacteria
										/	TN	TN	/	TN	TN	TN	TN	TN					/	TN	TN	/	TN	TN	TN	TN	TN
S20	Negative		Negative	Negative		Streptococcus pneumoniae	107	49	Bacteria	FP	FP	FP	FP	FP	FP	TN	/	/	Negative				TN	TN	TN	TN	TN	TN	TN	TN	TN	Negative
	Negative		Negative	Negative		Pseudomonas aeruginosa	28	13	Bacteria	/	/	/	/	/	/	/	TN	TN					/	/	/	/	/	/	/	/	/
S21	Negative		Not determined	Negative		Negative				TN	TN	TN	TN	TN	TN	TN	TN	TN	Negative				TN	TN	TN	TN	TN	TN	TN	TN	TN	Negative
S22	Negative		Negative	Negative		Streptococcus pneumoniae	899	176	Bacteria	FP	FP	FP	FP	FP	FP	TN	TN	/	Negative				TN	TN	TN	TN	TN	TN	TN	TN	TN	Negative
S23	Negative		Klebsiella pneumoniae	Klebsiella pneumoniae	Bacteria	Klebsiella pneumoniae	182	135	Bacteria	FP	TP	TP	FP	TP	TP	/	/	/	Klebsiella pneumoniae	630	16	Bacteria	FP	TP	TP	FP	TP	TP	/	/	/	Klebsiella pneumoniae	Bacteria	Yes	All	1	0
	Negative		Acinetobacter baumannii	Acinetobacter baumannii	Bacteria	Acinetobacter baumannii	66	49	Bacteria	/	TP	TP	/	TP	TP	/	/	/	Acinetobacter baumannii	39	1	Bacteria	/	TP	TP	/	TP	TP	/	/	/	Acinetobacter baumannii	Bacteria
	Not applicable		Pnuemocystis jirovecii	Pnuemocystis jirovecii	Fungi	Pnuemocystis jirovecii	43	32	Fungi	/	TP	TP	/	/	/	/	TP	TP	Pnuemocystis jirovecii	355	9	Fungi	/	TP	TP	/	/	/	/	TP	TP	Pnuemocystis jirovecii	Fungi
	Negative		Aspergillus fumigatus	Aspergillus fumigatus	Fungi					/	FN	FN	/	/	/	/	FN	FN	Aspergillus fumigatus	867	22	Fungi	/	TP	TP	/	/	/	FP	TP	TP	Aspergillus fumigatus	Fungi
										/	/	/	/	TN	TN	/	/	/					/	TN	TN	/	TN	TN	/	TN	TN
S24	Negative		Not determined	Negative		Negative				TN	TN	TN	TN	TN	TN	TN	TN	TN	Negative				TN	TN	TN	TN	TN	TN	TN	TN	TN	Negative
S25	Negative		Not determined	Negative		Negative				TN	TN	TN	TN	TN	TN	TN	TN	TN	Negative				TN	TN	TN	TN	TN	TN	TN	TN	TN	Negative
S26	Negative		Not determined	Negative		Negative				TN	TN	TN	TN	TN	TN	TN	TN	TN	Negative				TN	TN	TN	TN	TN	TN	TN	TN	TN	Negative
S27	Klebsiella pneumoniae	Bacteria	Not determined	Klebsiella pneumoniae	Bacteria	Klebsiella pneumoniae	21	23	Bacteria	TP	TP	TP	TP	TP	TP	/	/	/	Klebsiella pneumoniae	259	7	Bacteria	TP	TP	TP	TP	TP	TP	/	/	/	Klebsiella pneumoniae	Bacteria	Yes	1	0	0
	Negative		Aspergillus fumigatus	Aspergillus fumigatus	Fungi	Aspergillus fumigatus	12	14	Fungi	FP	TP	TP	/	/	/	FP	TP	TP	Aspergillus fumigatus	8989	243	Fungi	FP	TP	TP	/	/	/	FP	TP	TP	Aspergillus fumigatus	Fungi
										/	TN	TN	TN	TN	TN	/	TN	TN					/	TN	TN	TN	TN	TN	/	TN	TN
S28	Negative		Not determined	Not applicable		Staphylococcus aureus	151	90	Bacteria	FP	/	TP	FP	/	TP	/	/	/	Staphylococcus aureus	1392	30	Bacteria	FP	/	TP	FP	/	TP	/	/	/	Staphylococcus aureus	Bacteria	Yes	All	0	0
	Negative		Not determined	Not applicable		Candida tropicalis	5	3	Fungi	/	/	TP	/	/	/	FP	/	TP	Candida tropicalis	9	1	Fungi	/	/	TP	/	/	/	FP	/	TP	Candida tropicalis	Fungi
	Negative		Not determined	Not applicable		Candida glabrata	8	5	Fungi	/	/	TP	/	/	/	/	/	TP	Candida glabrata	4	1	Fungi	/	/	TP	/	/	/	/	/	TP	Candida glabrata	Fungi
										/	/	TN	/	/	TN	/	/	TN					/	/	TN	/	/	TN	/	/	TN
S29	Negative		Escherichia coli	Escherichia coli	Bacteria	Escherichia coli	7	3	Bacteria	FP	TP	TP	FP	TP	TP	/	/	/					/	FN	FN	/	FN	FN	/	/	/	Escherichia coli	Bacteria	Yes	All	1	1
	Negative		Negative	Negative						/	TN	TN	/	/	TN	TN	TN	TN	Candida albicans	71	1	Fungi	FP	FP	FP	/	/	/	FP	FP	FP
	Negative		Not determined	Not applicable		Staphylococcus argenteus	7470	3319	Bacteria	/	/	TP	/	/	TP	/	/	/	Staphylococcus argenteus	61087	1026	Bacteria	/	/	TP	FP	/	TP	/	/	/	Staphylococcus argenteus	Bacteria
S30	Candida albicans	Fungi	Not determined	Candida albicans	Fungi	Candida albicans	554	492	Fungi	TP	TP	TP	/	/	/	TP	TP	TP	Candida albicans	109614	1828	Fungi	TP	TP	TP	/	/	/	TP	TP	TP	Candida albicans	Fungi	Yes	1	0	0
	Negative		Not determined	Not applicable		Candida glabrata	18	16	Fungi	FP	/	TP	/	/	/	FP	/	TP	Candida glabrata	3229	54	Fungi	FP	/	TP	/	/	/	FP	/	TP	Candida glabrata	Fungi
										/	TN	TN	TN	TN	TN	/	/	TN					/	TN	TN	TN	TN	TN	/	/	TN
S31	Negative		Not determined	Negative		Negative				TN	TN	TN	TN	TN	TN	TN	TN	TN	Negative				TN	TN	TN	TN	TN	TN	TN	TN	TN	Negative
S32	Negative		Not determined	Negative		Negative				TN	TN	TN	TN	TN	TN	TN	TN	TN	Negative				TN	TN	TN	TN	TN	TN	TN	TN	TN	Negative
S33	Staphylococcus aureus	Bacteria	Not determined	Staphylococcus aureus	Bacteria	Staphylococcus aureus	3365	1327	Bacteria	TP	TP	TP	TP	TP	TP	/	/	/	Staphylococcus aureus	14525	741	Bacteria	TP	TP	TP	TP	TP	TP	/	/	/	Staphylococcus aureus	Bacteria
										TN	TN	TN	TN	TN	TN	TN	TN	TN					TN	TN	TN	TN	TN	TN	TN	TN	TN
S34	Not applicable		Not determined	Not applicable		Mycobacterium tuberculosis complex	13	4	Bacteria	/	/	TP	/	/	TP	/	/	/	Mycobacterium tuberculosis complex	1407	63	Bacteria	/	/	TP	/	/	TP	/	/	/	Mycobacterium tuberculosis complex	Bacteria	Yes	All	0	0
	Not applicable		Not determined	Not applicable		Tropheryma whipplei	362	109	Bacteria	/	/	TP	/	/	TP	/	/	/	Tropheryma whipplei	1552	70	Bacteria	/	/	TP	/	/	TP	/	/	/	Tropheryma whipplei	Bacteria
										/	/	TN	/	/	TN	TN	TN	TN					/	/	TN	/	/	TN	TN	TN	TN
S35	Not applicable		Negative	Negative		Pnuemocystis jirovecii	15	8	Fungi	/	FP	FP	TN	TN	TN	/	FP	FP	Negative				/	TN	TN	/	TN	TN	/	TN	TN	Negative
S36	Negative		Negative	Negative		Klebsiella pneumoniae	23	11	Bacteria	FP	FP	FP	FP	FP	FP	/	/	/					/	TN	TN	/	/	TN	TN	TN	TN
	Negative		Not determined	Not applicable		Staphylococcus aureus	18	9	Bacteria	/	/	TP	/	/	TP	TN	TN	TN	Staphylococcus aureus	106	4	Bacteria	FP	/	TP	FP	/	TP	/	/	/	Staphylococcus aureus	Bacteria
S37	Negative		Not determined	Negative		Negative				TN	TN	TN	TN	TN	TN	TN	TN	TN	Negative				TN	TN	TN	TN	TN	TN	TN	TN	TN	Negative
S38	Stenotrophomonas maltophilia	Bacteria	Not determined	Stenotrophomonas maltophilia	Bacteria	Stenotrophomonas maltophilia	2633560	1498610	Bacteria	TP	TP	TP	TP	TP	TP	/	/	/	Stenotrophomonas maltophilia	9632	266	Bacteria	TP	TP	TP	TP	TP	TP	/	/	/	Stenotrophomonas maltophilia	Bacteria	Yes	2	0	0
	Not applicable		Not determined	Not applicable		Ureaplasma urealyticum	18224	10371	Mycoplasma	/	/	TP	/	/	/	/	/	/	Ureaplasma urealyticum	28	1	Mycoplasma	/	/	TP	/	/	/	/	/	/	Ureaplasma urealyticum	Mycoplasma
	Negative		Not determined	Not applicable		Aspergillus fumigatus	9194	5232	Fungi	FP	/	TP	/	/	/	FP	/	TP	Aspergillus fumigatus	392	11	Fungi	FP	/	TP	/	/	/	FP	/	TP	Aspergillus fumigatus	Fungi
	Negative		Negative	Negative						/	TN	TN	TN	TN	TN	/	/	TN	Candida albicans	248	7	Fungi	/	FP	FP	TN	TN	TN	/	FP	FP
S39	Negative		Not determined	Not applicable		Streptococcus constellatus	59	37	Bacteria	FP	/	TP	FP	/	TP	/	/	/	Streptococcus constellatus	1442	30	Bacteria	FP	/	TP	FP	/	TP	/	/	/	Streptococcus constellatus	Bacteria	Yes	All	0	0
	Not applicable		Not determined	Not applicable		Mycobacterium tuberculosis complex	10	7	Bacteria	/	/	TP	/	/	TP	/	/	/	Mycobacterium tuberculosis complex	339	7	Bacteria	/	/	TP	/	/	TP	/	/	/	Mycobacterium tuberculosis complex	Bacteria
										/	/	TN	/	/	TN	TN	TN	TN					/	/	TN	/	/	TN	TN	TN	TN
S40	Escherichia coli	Bacteria	Not determined	Escherichia coli	Bacteria	Escherichia coli	16403	14134	Bacteria	TP	TP	TP	TP	TP	TP	/	/	/	Escherichia coli	7231	236	Bacteria	TP	TP	TP	TP	TP	TP	/	/	/	Escherichia coli	Bacteria	Yes	3	0	0
	Negative		Not determined	Not applicable		Streptococcus constellatus	246166	212107	Bacteria	FP	/	TP	FP	/	TP	/	/	/	Streptococcus constellatus	4972	162	Bacteria	FP	/	TP	FP	/	TP	/	/	/	Streptococcus constellatus	Bacteria
	Negative		Not determined	Not applicable		Klebsiella aerogenes	191	165	Bacteria	/	/	TP	/	/	TP	/	/	/	Klebsiella aerogenes	11	1	Bacteria	/	/	TP	/	/	TP	/	/	/	Klebsiella aerogenes	Bacteria
	Not applicable		Not determined	Not applicable		Ureaplasma parvum	1356	1169	Mycoplasma	/	/	TP	/	/	/	/	/	/	Ureaplasma parvum	4	1	Mycoplasma	/	/	TP	/	/	/	/	/	/	Ureaplasma parvum	Mycoplasma
	Negative		Negative	Negative						/	TN	TN	/	/	TN	TN	TN	TN	Streptococcus pneumoniae	1566	51	Bacteria	/	FP	FP	/	FP	FP	TN	TN	TN
S41	Acinetobacter baumannii	Bacteria	Not determined	Acinetobacter baumannii	Bacteria	Acinetobacter baumannii	58035	29162	Bacteria	TP	TP	TP	TP	TP	TP	/	/	/	Acinetobacter baumannii	59190	2571	Bacteria	TP	TP	TP	TP	TP	TP	/	/	/	Acinetobacter baumannii	Bacteria
										TN	TN	TN	TN	TN	TN	TN	TN	TN					TN	TN	TN	TN	TN	TN	TN	TN	TN
S42	Negative		Negative	Negative		Negative	9	5		TN	TN	TN	TN	TN	TN	TN	TN	TN	Candida albicans	510	10	Fungi	FP	FP	FP	TN	TN	TN	FP	FP	FP	Negative
S43	Not applicable		Mycobacterium tuberculosis complex	Mycobacterium tuberculosis complex	Bacteria	Negative	8	3		/	FN	FN	/	FN	FN	/	/	/	Mycobacterium tuberculosis complex	5	1	Bacteria	/	TP	TP	/	TP	TP	/	/	/	Mycobacterium tuberculosis complex	Bacteria	Yes	All	1	0
	Negative		Negative	Negative		Haemophilus influenzae	13	5	Bacteria	FP	FP	FP	FP	FP	FP	/	/	/					/	TN	TN	/	/	TN	/	/	/
	Negative		Not determined	Not applicable		Klebsiella pneumoniae	39	15	Bacteria	/	/	TP	/	/	TP	/	/	/	Klebsiella pneumoniae	34	2	Bacteria	FP	/	TP	FP	/	TP	/	/	/	Klebsiella pneumoniae	Bacteria
	Not applicable		Not determined	Not applicable		Tropheryma whipplei	49	19	Bacteria	/	/	TP	/	/	TP	/	/	/	Tropheryma whipplei	5	1	Bacteria	/	/	TP	/	/	TP	/	/	/	Tropheryma whipplei	Bacteria
	Negative		Negative	Negative		Candida albicans	8	3	Fungi	/	/	/	/	/	/	FP	FP	FP					/	/	/	/	/	/	/	/	TN
	Negative		Negative	Negative		Candida tropicalis	8	3	Fungi	/	/	/	/	/	/	/	/	/					/	/	/	/	/	/	TN	TN	/
S44	Not applicable		Pnuemocystis jirovecii	Pnuemocystis jirovecii	Fungi	Pnuemocystis jirovecii	566	300	Fungi	/	TP	TP	/	/	/	/	TP	TP	Pnuemocystis jirovecii	3	1	Fungi	/	TP	TP	/	/	/	/	TP	TP	Pnuemocystis jirovecii	Fungi	Yes	4	0	1
	Aspergillus fumigatus	Fungi	Not determined	Aspergillus fumigatus	Fungi	Aspergillus fumigatus	104	55	Fungi	TP	TP	TP	/	/	/	TP	TP	TP	Aspergillus fumigatus	1048	17	Fungi	TP	TP	TP	/	/	/	TP	TP	TP	Aspergillus fumigatus	Fungi
	Negative		Candida albicans	Candida albicans	Fungi	Candida albicans	796	421	Fungi	FP	TP	TP	/	/	/	FP	TP	TP	Candida albicans	5887	98	Fungi	FP	TP	TP	/	/	/	FP	TP	TP	Candida albicans	Fungi
	Negative		Candida krusei	Candida krusei	Fungi	Candida krusei	85	45	Fungi	/	TP	TP	/	/	/	/	TP	TP					/	FN	FN	/	/	TN	/	FN	FN	Candida krusei	Fungi
	Negative		Not determined	Not applicable		Stenotrophomonas maltophilia	1626	860	Bacteria	/	/	TP	FP	/	TP	/	/	/	Stenotrophomonas maltophilia	7076	118	Bacteria	/	/	TP	FP	/	TP	/	/	/	Stenotrophomonas maltophilia	Bacteria
	Negative		Negative	Negative						/	TN	TN	/	/	TN	/	TN	TN	Pichia kudriavzevii	477	8	Fungi	/	FP	FP	/	/	/	/	FP	FP
S45	Staphylococcus aureus	Bacteria	Not determined	Staphylococcus aureus	Bacteria	Staphylococcus aureus	1022881	605512	Bacteria	TP	TP	TP	TP	TP	TP	/	/	/	Staphylococcus aureus	31749	1006	Bacteria	TP	TP	TP	TP	TP	TP	/	/	/	Staphylococcus aureus	Bacteria	Yes	1	0	0
	Negative		Not determined	Not applicable		Streptococcus pneumoniae	114387	67714	Bacteria	FP	/	TP	FP	/	TP	/	/	/	Streptococcus pneumoniae	5133	163	Bacteria	FP	/	TP	FP	/	TP	/	TN	/	Streptococcus pneumoniae	Bacteria
	Negative		Negative	Negative		Haemophilus influenzae	67	40	Bacteria	/	FP	FP	/	FP	FP	TN	TN	TN					/	TN	TN	/	/	TN	TN	/	TN
S46	Negative		Not determined	Negative		Negative				TN	TN	TN	TN	TN	TN	TN	TN	TN	Negative				TN	TN	TN	TN	TN	TN	TN	TN	TN	Negative
S47	Negative		Not determined	Negative		Negative				TN	TN	TN	TN	TN	TN	TN	TN	TN	Negative				TN	TN	TN	TN	TN	TN	TN	TN	TN	Negative
S48	Negative		Not determined	Not applicable		Aspergillus fumigatus	4	3	Fungi	FP	/	TP	/	/	/	FP	/	TP	Aspergillus fumigatus	15	1	Fungi	FP	/	TP	/	/	/	FP	/	TP	Aspergillus fumigatus	Fungi
	Negative		Negative	Negative						/	TN	TN	TN	TN	TN	/	TN	TN	Streptococcus pneumoniae	109	4	Bacteria	/	FP	FP	FP	FP	FP	/	/	TN
	Negative		Negative	Negative						/	/	/	/	/	/	/	/	/	Klebsiella pneumoniae	69	3	Bacteria	/	/	/	/	/	/	/	/	/
S49	Not applicable		Negative	Negative		Pnuemocystis jirovecii	33	12	Fungi	/	FP	FP	TN	TN	/	/	FP	FP	Negative				/	TN	TN	/	TN	TN	/	TN	TN	Negative
S50	Negative		Not determined	Not applicable		Staphylococcus aureus	114	61	Bacteria	FP	/	TP	FP	/	TP	/	/	/	Staphylococcus aureus	2131	48	Bacteria	FP	/	TP	FP	/	TP	/	/	/	Staphylococcus aureus	Bacteria	Yes	All	0	0
	Not applicable		Not determined	Not applicable		Mycobacterium avium complex	73	39	Bacteria	/	/	TP	/	/	TP	/	/	/	Mycobacterium avium complex	80	2	Bacteria	/	/	TP	/	/	TP	/	/	/	Mycobacterium avium complex	Bacteria
	Negative		Negative	Negative		Streptococcus constellatus	5	3	Bacteria	/	FP	FP	/	FP	FP	TN	TN	TN					/	TN	TN	/	/	TN	TN	TN	TN
S51	Not applicable		Not applicable	Not applicable		Chlamydia psittaci	40	24	Chlamydia	/	/	TP	/	/	/	/	/	/	Chlamydia psittaci	604	26	Chlamydia	/	/	TP	/	/	/	/	/	/	Chlamydia psittaci	Mycoplasma
										/	/	TN	TN	TN	TN	TN	TN	TN					/	/	TN	TN	TN	TN	TN	TN	TN
S52	Acinetobacter baumannii	Bacteria	Not determined	Acinetobacter baumannii	Bacteria	Acinetobacter baumannii	182567	49858	Bacteria	TP	TP	TP	TP	TP	TP	/	/	/	Acinetobacter baumannii	39712	848	Bacteria	TP	TP	TP	TP	TP	TP	/	/	/	Acinetobacter baumannii	Bacteria	Yes	2	0	0
	Negative		Not determined	Not applicable		Staphylococcus aureus	4474	1222	Bacteria	FP	/	TP	FP	/	TP	/	/	/	Staphylococcus aureus	491	10	Bacteria	FP	/	TP	FP	/	TP	/	/	/	Staphylococcus aureus	Bacteria
	Negative		Not determined	Not applicable		Escherichia fergusonii	11	3	Bacteria	/	/	TP	/	/	TP	/	/	/	Escherichia fergusonii	3	1	Bacteria	/	/	TP	/	/	TP	/	/	/	Escherichia fergusonii	Bacteria
										/	TN	TN	/	/	TN	TN	TN	TN					/	TN	TN	/	/	TN	TN	TN	TN
S53	Staphylococcus aureus	Bacteria	Not determined	Staphylococcus aureus	Bacteria	Staphylococcus aureus	5594	1956	Bacteria	TP	TP	TP	TP	TP	TP	/	/	/	Staphylococcus aureus	43365	1211	Bacteria	TP	TP	TP	TP	TP	TP	/	/	/	Staphylococcus aureus	Bacteria	Yes	1	0	1
	Not applicable		Pnuemocystis jirovecii	Pnuemocystis jirovecii	Fungi	Pnuemocystis jirovecii	93	33	Fungi	/	TP	TP	/	/	/	/	TP	TP					TN	FN	FN	/	/	TN	TN	FN	FN	Pnuemocystis jirovecii	Fungi
	Negative		Negative	Negative		Moraxella catarrhalis	8	3	Bacteria	FP	FP	FP	FP	FP	FP	/	/	/					/	/	TN	TN	TN	/	/	/	/
	Negative		Negative	Negative		Haemophilus influenzae	86	31	Bacteria	/	/	/	/	/	/	/	TN	TN					/	/	/	/	/	/	/	/	/
S54	Negative		Not determined	Not applicable		Streptococcus pneumoniae	19	10	Bacteria	FP	/	TP	FP	/	TP	/	/	/	Streptococcus pneumoniae	585	10	Bacteria	FP	/	TP	FP	/	TP	/	/	/	Streptococcus pneumoniae	Bacteria
										/	/	TN	/	/	TN	TN	TN	TN					/	/	TN	/	/	/	TN	TN	TN
S55	Klebsiella pneumoniae	Bacteria	Not determined	Klebsiella pneumoniae	Bacteria	Klebsiella pneumoniae	549	198	Bacteria	TP	TP	TP	TP	TP	TP	/	/	/	Klebsiella pneumoniae	3408	81	Bacteria	TP	TP	TP	TP	TP	TP	/	/	/	Klebsiella pneumoniae	Bacteria
	Negative		Negative	Negative		Pseudomonas aeruginosa	32	12	Bacteria	FP	FP	FP	FP	FP	FP	TN	TN	TN					TN	TN	TN	TN	TN	TN	TN	TN	TN
S56	Negative		Negative	Negative		Pseudomonas aeruginosa	395	137	Bacteria	FP	FP	FP	FP	FP	FP	/	/	TN	Negative				TN	TN	TN	TN	TN	TN	TN	/	TN	Negative
	Negative		Negative	Negative		Moraxella catarrhalis	12	4	Bacteria	/	/	/	/	/	/	/	/	/					/	/	/	/	/	/	/	/	/
	Negative		Negative	Negative		Stenotrophomonas maltophilia	11	4	Bacteria	/	/	/	/	/	/	TN	TN	/					/	/	/	/	/	/	/	TN	/
S57	Negative		Not determined	Not applicable		Escherichia coli	48	23	Bacteria	FP	/	TP	FP	/	TP	/	/	/	Escherichia coli	10145	283	Bacteria	FP	/	TP	FP	/	TP	/	/	/	Escherichia coli	Bacteria
	Negative		Negative	Negative		Bacillus cereus complex	619	294	Bacteria	/	FP	FP	/	FP	FP	TN	TN	TN					/	TN	TN	/	/	TN	TN	TN	TN
S58	Klebsiella aerogenes	Bacteria	Not determined	Klebsiella aerogenes	Bacteria	Klebsiella aerogenes	1511	647	Bacteria	TP	TP	TP	TP	TP	TP	/	/	/	Klebsiella aerogenes	28171	712	Bacteria	TP	TP	TP	TP	TP	TP	/	/	/	Klebsiella aerogenes	Bacteria	Yes	1	0	0
	Negative		Not determined	Not applicable		Aspergillus fumigatus	122	53	Fungi	FP	/	TP	/	/	/	FP	/	TP	Aspergillus fumigatus	163	4	Fungi	FP	/	TP	/	/	/	FP	/	TP	Aspergillus fumigatus	Fungi
	Negative		Negative	Negative						/	TN	TN	/	TN	TN	/	/	TN	Aspergillus flavus	2250	57	Fungi	/	FP	FP	TN	TN	TN	/	FP	FP
S59	Not applicable		Not determined	Not applicable		Mycobacteroides abscessus	40	17	Bacteria	/	/	TP	/	/	TP	/	/	/	Mycobacteroides abscessus	3214	138	Bacteria	/	/	TP	/	/	TP	/	/	/	Mycobacteroides abscessus	Bacteria
										/	/	TN	/	/	TN	TN	TN	TN					/	/	TN	/	/	TN	TN	TN	TN
S60	Ureaplasma urealyticum	Mycoplasma	Not determined	Ureaplasma urealyticum	Mycoplsma	Ureaplasma urealyticum	765	297	Mycoplasma	TP	TP	TP	/	/	/	/	/	/	Ureaplasma urealyticum	22	1	Mycoplasma	TP	TP	TP	/	/	/	/	/	/	Ureaplasma urealyticum	Mycoplasma	Yes	1	0	1
	Negative		Escherichia coli	Escherichia coli	Bacteria	Escherichia coli	14	6	Bacteria	FP	TP	TP	FP	TP	TP	/	/	/					TN	FN	FN	/	FN	FN	TN	/	/	Escherichia coli	Bacteria
										/	TN	TN	/	TN	TN	TN	TN	TN					/	/	TN	TN	/	/	/	TN	TN
S61	Klebsiella pneumoniae	Bacteria	Not determined	Klebsiella pneumoniae	Bacteria	Klebsiella pneumoniae	3019	1058	Bacteria	TP	TP	TP	TP	TP	TP	/	/	/	Klebsiella pneumoniae	36634	611	Bacteria	TP	TP	TP	TP	TP	TP	/	/	/	Klebsiella pneumoniae	Bacteria
										TN	TN	TN	TN	TN	TN	TN	TN	TN					TN	TN	TN	TN	TN	TN	TN	TN	TN
S62	Stenotrophomonas maltophilia	Bacteria	Not determined	Stenotrophomonas maltophilia	Bacteria					FN	FN	FN	FN	FN	FN	/	/	/					FN	FN	FN	FN	FN	FN	/	/	/	Stenotrophomonas maltophilia	Bacteria	Yes	0	1	1
	Pseudomonas aeruginosa	Bacteria	Not determined	Pseudomonas aeruginosa	Bacteria	Pseudomonas aeruginosa	9856	3980	Bacteria	TP	TP	TP	TP	TP	TP	TN	TN	TN	Pseudomonas aeruginosa	63724	1433	Bacteria	TP	TP	TP	TP	TP	TP	TN	TN	TN	Pseudomonas aeruginosa	Bacteria
TP, true positive; FP, false positive; TN, true negative; FN, false negative.
